# Supplementary material for: Bilayer Biomimetic Scaffolds Loaded with Mesenchymal Stem Cell Secretomes Promote Diabetic Wound Healing
Source: Gels. 2025 Oct 22;11(11):845. doi: 10.3390/gels11110845 (PMC12652527; doi:10.3390/gels11110845)
Supplement: Supplementary file 1 [file gels-11-00845-s001.zip]

Archive with 1 entries (1 files):
- gels-3908149-supplementary.pdf
